# Supplementary material for: Second degree AV block and severely impaired contractility in cardiac myxedema: a case report
Source: Thyroid Res. 2015 May 19;8:6. doi: 10.1186/s13044-015-0018-2 (PMC4440534; doi:10.1186/s13044-015-0018-2)
Supplement: Additional file1: — Sequence of cardiac MRT before initiation of treatment. [file 13044_2015_18_MOESM1_ESM.zip]

Archive with 1 entries (1 files):
- 6284428561680791_add1.avi
